# Supplementary material for: Genetic diversity and phylogenetic relationships of the rock ptarmigan (Lagopus muta) in Japan based on mitochondrial genome analysis of museum specimens
Source: PLoS One. 2026 Feb 6;21(2):e0339266. doi: 10.1371/journal.pone.0339266 (PMC12880683; doi:10.1371/journal.pone.0339266)
Supplement: S1 Table — “Note” column shows haplotype IDs or sample names as described in the original references. (XLSX) [file pone.0339266.s001.xlsx]

## Sheet: Sheet1
S1 Table. List of haplotypes, accession numbers, locality codes, localities, and references used in this study. "Note" column shows haplotype IDs or sample names as described in the original references.
Haplo type	Accession number	Locality code	Locality/Region	Reference	Note
type01	PV239873	HDA (JPN)	Japan, Hida Mountains	This study
type01	PV239879	HDA (JPN)	Japan, Hida Mountains	This study
type01	PV239883	KUB (JPN)	Japan, Kubiki Region	This study
type01	PV239878	HDA (JPN)	Japan, Hida Mountains	This study
type01	PV239874	HDA (JPN)	Japan, Hida Mountains	This study
type01	PV239882	HDA (JPN)	Japan, Hida Mountains	This study
type01	PV239872	HDA (JPN)	Japan, Hida Mountains	This study
type01	PV239880	HDA (JPN)	Japan, Hida Mountains	This study
type01	PV239877	HDA (JPN)	Japan, Hida Mountains	This study
type01	PV239887	KSO (JPN)	Japan, Kiso Mountains	This study
type01	PV239886	HCN (JPN)	Japan, Kitakami Mountains	This study
type02	PV239881	HDA (JPN)	Japan, Hida Mountains	This study
type02	PV239875	HDA (JPN)	Japan, Hida Mountains	This study
type02	PV239876	HDA (JPN)	Japan, Hida Mountains	This study
type02	PV239871	KSO (JPN)	Japan, Kiso Mountains	This study
type02	PV239870	AKI (JPN)	Japan, Akaishi Mountains	This study
type03	AJ297170	SDN	Norway, Nordli	Lucchini et al. 2001	LMU
type03	PV239885	SDN	Finland, Sápmi	This study
type04	AF184294	ASK	USA, Alaska	Holder et al. 1999	AK1
type04	AF184295	ASK	USA, Alaska	Holder et al. 1999	AK2-1
type04	AF184295	ASK	USA, Alaska	Holder et al. 1999	AK2-2
type04	PV239884	FEA	Russia, Kuril Islands	This study
type04	AF532446	ASK	USA, Alaska	Drovetski 2002	dab630-DeadhorseAK
type04	FJ746632	SVL	Norway, Svalbard	Sahlman et al. 2009	Hap-13-1
type04	FJ746632	SVL	Norway, Svalbard	Sahlman et al. 2009	Hap-13-2
type05	AF184305	SIB	Russia, Siberia	Holder et al. 1999	S3
type06	AF184304	SIB	Russia, Siberia	Holder et al. 1999	S2
type07	AF184303	FEA	Russia, Far East	Holder et al. 1999	S1-1
type07	AF184303	FEA	Russia, Far East	Holder et al. 1999	S1-2
type07	KY411593	SIB	Russia, Siberia	Wang et al. (unpublish)	siberia
type09	AF184301	ALU	USA, Aleutian Islands	Holder et al. 1999	AL6
type10	AF184300	ALU	USA, Aleutian Islands	Holder et al. 1999	AL5-1
type10	AF184300	ALU	USA, Aleutian Islands	Holder et al. 1999	AL5-2
type11	AF184299	ALU	USA, Aleutian Islands	Holder et al. 1999	AL4
type12	AF184297	ALU	USA, Aleutian Islands	Holder et al. 1999	AL2
type13	AF184298	ALU	USA, Aleutian Islands	Holder et al. 1999	AL3
type14	EU861049	PLN	French, Pyrenees	Bech et al. 2009	pyrenaica-hap1
type14	EU861051	PLN	French, Pyrenees	Bech et al. 2009	pyrenaica-hap3
type15	EU861050	PLN	French, Pyrenees	Bech et al. 2009	pyrenaica-hap2
type17	KX609785	ICE	Iceland	Sveinsdóttir & Magnússon (2017)	iceland
type17	FJ746628	ICE	Iceland	Sahlman et al. 2009	Hap-9
type18	LC528834	HDA (JPN)	Japan, Hida Mountains	Yonezawa & Nishibori (2020)	Hida
type19	AF532445	FEA	Russia, Far East	Drovetski 2002	dab107-KamchatkaRF
type20	AF532447	ASK	USA, Alaska	Drovetski 2002	dab713-PaxsonAK
type21	AF532448	FEA	Russia, Far East	Drovetski 2002	jmb1041-MagadanRF
type21	AF532449	SIB	Russia, Siberia	Drovetski 2002	svd611-IrkutskRF
type22	JX274548	SDN	Sweden, Scandinavia	Höglund et al (2013)	Rpt13
type22	FJ746622	GRL	Denmark, Greeenland	Sahlman et al. 2009	Hap-3-1
type22	FJ746622	GRL	Denmark, Greeenland	Sahlman et al. 2009	Hap-3-2
type22	FJ746622	GRL	Denmark, Greeenland	Sahlman et al. 2009	Hap-3-3
type22	FJ746622	GRL	Denmark, Greeenland	Sahlman et al. 2009	Hap-3-4
type22	FJ746622	GRL	Denmark, Greeenland	Sahlman et al. 2009	Hap-3-5
type22	FJ746622	GRL	Denmark, Greeenland	Sahlman et al. 2009	Hap-3-6
type22	FJ746622	GRL	Denmark, Greeenland	Sahlman et al. 2009	Hap-3-7
type22	FJ746622	GRL	Denmark, Greeenland	Sahlman et al. 2009	Hap-3-8
type22	FJ746622	GRL	Denmark, Greeenland	Sahlman et al. 2009	Hap-3-9
type23	JX274547	SDN	Sweden, Scandinavia	Höglund et al (2013)	Rpt57
type24	JX274546	SDN	Sweden, Scandinavia	Höglund et al (2013)	Rpt36
type25	FJ746621	GRL	Denmark, Greeenland	Sahlman et al. 2009	Hap-2-1
type25	FJ746621	GRL	Denmark, Greeenland	Sahlman et al. 2009	Hap-2-2
type25	FJ746621	GRL	Denmark, Greeenland	Sahlman et al. 2009	Hap-2-3
type25	FJ746621	GRL	Denmark, Greeenland	Sahlman et al. 2009	Hap-2-4
type25	FJ746621	GRL	Denmark, Greeenland	Sahlman et al. 2009	Hap-2-5
type25	FJ746621	GRL	Denmark, Greeenland	Sahlman et al. 2009	Hap-2-6
type25	FJ746621	GRL	Denmark, Greeenland	Sahlman et al. 2009	Hap-2-7
type25	FJ746621	GRL	Denmark, Greeenland	Sahlman et al. 2009	Hap-2-8
type25	FJ746621	GRL	Denmark, Greeenland	Sahlman et al. 2009	Hap-2-9
type26	FJ746623	GRL	Denmark, Greeenland	Sahlman et al. 2009	Hap-4-1
type26	FJ746623	GRL	Denmark, Greeenland	Sahlman et al. 2009	Hap-4-2
type26	FJ746623	GRL	Denmark, Greeenland	Sahlman et al. 2009	Hap-4-3
type27	FJ746624	GRL	Denmark, Greeenland	Sahlman et al. 2009	Hap-5
type28	FJ746625	ICE	Iceland	Sahlman et al. 2009	Hap-6-1
type28	FJ746625	ICE	Iceland	Sahlman et al. 2009	Hap-6-2
type28	FJ746625	ICE	Iceland	Sahlman et al. 2009	Hap-6-3
type29	FJ746626	ICE	Iceland	Sahlman et al. 2009	Hap-7-1
type29	FJ746626	ICE	Iceland	Sahlman et al. 2009	Hap-7-2
type29	FJ746626	ICE	Iceland	Sahlman et al. 2009	Hap-7-3
type30	FJ746627	ICE	Iceland	Sahlman et al. 2009	Hap-8
type31	FJ746629	ICE	Iceland	Sahlman et al. 2009	Hap-10
type32	FJ746630	ICE	Iceland	Sahlman et al. 2009	Hap-11
type35	FJ746634	SDN	Sweden, Scandinavia	Sahlman et al. 2009	Hap-15
type36	FJ746635	SDN	Sweden, Scandinavia	Sahlman et al. 2009	Hap-16
type04	AF184281	ASK	USA, Alaska	Holder et al. 1999	BE1-1
type04	AF184281	ASK	USA, Alaska	Holder et al. 1999	BE1-2
type04	AF184281	ASK	USA, Alaska	Holder et al. 1999	BE1-3
type04	AF184281	ASK	USA, Alaska	Holder et al. 1999	BE1-4
type04	AF184281	ASK	USA, Alaska	Holder et al. 1999	BE1-5
type04	AF184281	ASK	USA, Alaska	Holder et al. 1999	BE1-6
type04	AF184281	ASK	USA, Alaska	Holder et al. 1999	BE1-7
type04	AF184281	ASK	USA, Alaska	Holder et al. 1999	BE1-8
type04	AF184281	ASK	USA, Alaska	Holder et al. 1999	BE1-9
type04	AF184281	ASK	USA, Alaska	Holder et al. 1999	BE1-10
type04	AF184281	ASK	USA, Alaska	Holder et al. 1999	BE1-11
type04	AF184281	ASK	USA, Alaska	Holder et al. 1999	BE1-12
type04	AF184281	ASK	USA, Alaska	Holder et al. 1999	BE1-13
type04	AF184281	ASK	USA, Alaska	Holder et al. 1999	BE1-14
type04	AF184281	ASK	USA, Alaska	Holder et al. 1999	BE1-15
type04	AF184281	ASK	USA, Alaska	Holder et al. 1999	BE1-16
type04	AF184281	ASK	USA, Alaska	Holder et al. 1999	BE1-17
type04	AF184281	ASK	USA, Alaska	Holder et al. 1999	BE1-18
type04	AF184281	ASK	USA, Alaska	Holder et al. 1999	BE1-19
type04	AF184281	ASK	USA, Alaska	Holder et al. 1999	BE1-20
type04	AF184281	ASK	USA, Alaska	Holder et al. 1999	BE1-21
type04	AF184281	ASK	USA, Alaska	Holder et al. 1999	BE1-22
type04	AF184281	ASK	USA, Alaska	Holder et al. 1999	BE1-23
type04	AF184281	ASK	USA, Alaska	Holder et al. 1999	BE1-24
type04	AF184281	ASK	USA, Alaska	Holder et al. 1999	BE1-25
type04	AF184281	ASK	USA, Alaska	Holder et al. 1999	BE1-26
type04	AF184281	ASK	USA, Alaska	Holder et al. 1999	BE1-27
type04	AF184281	ASK	USA, Alaska	Holder et al. 1999	BE1-28
type04	AF184281	ASK	USA, Alaska	Holder et al. 1999	BE1-29
type04	AF184281	ALU	USA, Aleutian Islands	Holder et al. 1999	BE1-1
type04	AF184281	ALU	USA, Aleutian Islands	Holder et al. 1999	BE1-2
type04	AF184281	ALU	USA, Aleutian Islands	Holder et al. 1999	BE1-3
type04	AF184281	ALU	USA, Aleutian Islands	Holder et al. 1999	BE1-4
type04	AF184281	ALU	USA, Aleutian Islands	Holder et al. 1999	BE1-5
type04	AF184281	ALU	USA, Aleutian Islands	Holder et al. 1999	BE1-6
type04	AF184281	ALU	USA, Aleutian Islands	Holder et al. 1999	BE1-7
type04	AF184281	ALU	USA, Aleutian Islands	Holder et al. 1999	BE1-8
type04	AF184281	ALU	USA, Aleutian Islands	Holder et al. 1999	BE1-9
type04	AF184281	ALU	USA, Aleutian Islands	Holder et al. 1999	BE1-10
type04	AF184281	ALU	USA, Aleutian Islands	Holder et al. 1999	BE1-11
type04	AF184281	ALU	USA, Aleutian Islands	Holder et al. 1999	BE1-12
type04	AF184281	ALU	USA, Aleutian Islands	Holder et al. 1999	BE1-13
type04	AF184281	ALU	USA, Aleutian Islands	Holder et al. 1999	BE1-14
type04	AF184281	ALU	USA, Aleutian Islands	Holder et al. 1999	BE1-15
type04	AF184281	ALU	USA, Aleutian Islands	Holder et al. 1999	BE1-16
type04	AF184281	ALU	USA, Aleutian Islands	Holder et al. 1999	BE1-17
type04	AF184281	ALU	USA, Aleutian Islands	Holder et al. 1999	BE1-18
type04	AF184281	ALU	USA, Aleutian Islands	Holder et al. 1999	BE1-19
type04	AF184281	ALU	USA, Aleutian Islands	Holder et al. 1999	BE1-20
type04	AF184281	ALU	USA, Aleutian Islands	Holder et al. 1999	BE1-21
type04	AF184281	ALU	USA, Aleutian Islands	Holder et al. 1999	BE1-22
type04	AF184281	ALU	USA, Aleutian Islands	Holder et al. 1999	BE1-23
type04	AF184281	ALU	USA, Aleutian Islands	Holder et al. 1999	BE1-24
type04	AF184281	FEA	Russia, Far East	Holder et al. 1999	BE1-1
type04	AF184281	FEA	Russia, Far East	Holder et al. 1999	BE1-1
type04	AF184281	FEA	Russia, Far East	Holder et al. 1999	BE1-2
type04	AF184281	FEA	Russia, Far East	Holder et al. 1999	BE1-3
type04	AF184281	SIB	Russia, Siberia	Holder et al. 1999	BE1-1
type04	AF184281	SIB	Russia, Siberia	Holder et al. 1999	BE1-2
type16	AF184296	ALU	USA, Aleutian Islands	Holder et al. 1999	AL1-1
type16	AF184296	ALU	USA, Aleutian Islands	Holder et al. 1999	AL1-2
type16	AF184296	ALU	USA, Aleutian Islands	Holder et al. 1999	AL1-3
type16	AF184296	ALU	USA, Aleutian Islands	Holder et al. 1999	AL1-4
type16	AF184296	ALU	USA, Aleutian Islands	Holder et al. 1999	AL1-5
type16	AF184296	ALU	USA, Aleutian Islands	Holder et al. 1999	AL1-6
type16	AF184296	ALU	USA, Aleutian Islands	Holder et al. 1999	AL1-7
type16	AF184296	ALU	USA, Aleutian Islands	Holder et al. 1999	AL1-8
type16	AF184296	ALU	USA, Aleutian Islands	Holder et al. 1999	AL1-9
type16	AF184296	ALU	USA, Aleutian Islands	Holder et al. 1999	AL1-10
type16	AF184296	ALU	USA, Aleutian Islands	Holder et al. 1999	AL1-11
type16	AF184296	ALU	USA, Aleutian Islands	Holder et al. 1999	AL1-12
type16	AF184296	ALU	USA, Aleutian Islands	Holder et al. 1999	AL1-13
type16	AF184296	ALU	USA, Aleutian Islands	Holder et al. 1999	AL1-14
type08	AF184302	ALU	USA, Aleutian Islands	Holder et al. 1999	AL7-1
type08	AF184302	ALU	USA, Aleutian Islands	Holder et al. 1999	AL7-2
type08	AF184302	ALU	USA, Aleutian Islands	Holder et al. 1999	AL7-3
type08	AF184302	ALU	USA, Aleutian Islands	Holder et al. 1999	AL7-4
type08	AF184302	ALU	USA, Aleutian Islands	Holder et al. 1999	AL7-5
type08	AF184302	ALU	USA, Aleutian Islands	Holder et al. 1999	AL7-6
type08	AF184302	ALU	USA, Aleutian Islands	Holder et al. 1999	AL7-7
type08	AF184302	ALU	USA, Aleutian Islands	Holder et al. 1999	AL7-8
type08	AF184302	ALU	USA, Aleutian Islands	Holder et al. 1999	AL7-9
type08	AF184302	ALU	USA, Aleutian Islands	Holder et al. 1999	AL7-10
type08	AF184302	ALU	USA, Aleutian Islands	Holder et al. 1999	AL7-11
type08	AF184302	ALU	USA, Aleutian Islands	Holder et al. 1999	AL7-12
type08	AF184302	ALU	USA, Aleutian Islands	Holder et al. 1999	AL7-13
type08	AF184302	ALU	USA, Aleutian Islands	Holder et al. 1999	AL7-14
type08	AF184302	ALU	USA, Aleutian Islands	Holder et al. 1999	AL7-15
type08	AF184302	ALU	USA, Aleutian Islands	Holder et al. 1999	AL7-16
type08	AF184302	ALU	USA, Aleutian Islands	Holder et al. 1999	AL7-17
type08	AF184302	ALU	USA, Aleutian Islands	Holder et al. 1999	AL7-18
type08	AF184302	ALU	USA, Aleutian Islands	Holder et al. 1999	AL7-19
type34	FJ746633	SDN	Sweden, Scandinavia	Sahlman et al. 2009	Hap-14-1
type34	FJ746633	SDN	Sweden, Scandinavia	Sahlman et al. 2009	Hap-14-2
type34	FJ746633	SDN	Sweden, Scandinavia	Sahlman et al. 2009	Hap-14-3
type34	FJ746633	SDN	Sweden, Scandinavia	Sahlman et al. 2009	Hap-14-4
type34	FJ746633	SDN	Sweden, Scandinavia	Sahlman et al. 2009	Hap-14-5
type33	FJ746631	SVL	Norway, Svalbard	Sahlman et al. 2009	Hap-12-1
type33	FJ746631	SVL	Norway, Svalbard	Sahlman et al. 2009	Hap-12-2
type33	FJ746631	SVL	Norway, Svalbard	Sahlman et al. 2009	Hap-12-3
type33	FJ746631	SVL	Norway, Svalbard	Sahlman et al. 2009	Hap-12-4
type33	FJ746631	SVL	Norway, Svalbard	Sahlman et al. 2009	Hap-12-5
type33	FJ746631	SVL	Norway, Svalbard	Sahlman et al. 2009	Hap-12-6
type33	FJ746631	SVL	Norway, Svalbard	Sahlman et al. 2009	Hap-12-7
type33	FJ746631	SVL	Norway, Svalbard	Sahlman et al. 2009	Hap-12-8
type33	FJ746631	SVL	Norway, Svalbard	Sahlman et al. 2009	Hap-12-9
type33	FJ746631	SVL	Norway, Svalbard	Sahlman et al. 2009	Hap-12-10
type33	FJ746631	SVL	Norway, Svalbard	Sahlman et al. 2009	Hap-12-11
type33	FJ746631	SVL	Norway, Svalbard	Sahlman et al. 2009	Hap-12-12
type33	FJ746631	SVL	Norway, Svalbard	Sahlman et al. 2009	Hap-12-13
type33	FJ746631	SVL	Norway, Svalbard	Sahlman et al. 2009	Hap-12-14
type33	FJ746631	SVL	Norway, Svalbard	Sahlman et al. 2009	Hap-12-15
type33	FJ746631	SVL	Norway, Svalbard	Sahlman et al. 2009	Hap-12-16
type33	FJ746631	SVL	Norway, Svalbard	Sahlman et al. 2009	Hap-12-17
type33	FJ746631	SVL	Norway, Svalbard	Sahlman et al. 2009	Hap-12-18
type33	FJ746631	SVL	Norway, Svalbard	Sahlman et al. 2009	Hap-12-19
type33	FJ746631	SVL	Norway, Svalbard	Sahlman et al. 2009	Hap-12-20
type33	FJ746631	SVL	Norway, Svalbard	Sahlman et al. 2009	Hap-12-21
type33	FJ746631	SVL	Norway, Svalbard	Sahlman et al. 2009	Hap-12-22
type33	FJ746631	SVL	Norway, Svalbard	Sahlman et al. 2009	Hap-12-23
type33	FJ746631	SVL	Norway, Svalbard	Sahlman et al. 2009	Hap-12-24
type33	FJ746631	SVL	Norway, Svalbard	Sahlman et al. 2009	Hap-12-25
type33	FJ746631	SVL	Norway, Svalbard	Sahlman et al. 2009	Hap-12-26
type33	FJ746631	SIB	Russia, Siberia	Sahlman et al. 2009	Hap-12-27
type33	FJ746631	SIB	Russia, Siberia	Sahlman et al. 2009	Hap-12-28
type33	FJ746631	SIB	Russia, Siberia	Sahlman et al. 2009	Hap-12-29
type33	FJ746631	SIB	Russia, Siberia	Sahlman et al. 2009	Hap-12-30
